# Supplementary material for: Probing Hydrogen-Bonding Preferences and Methyl Internal Rotation in Sotolon and Sotolon-(H2O)1,2
Source: Int J Mol Sci. 2025 Jun 17;26(12):5806. doi: 10.3390/ijms26125806 (PMC12192813; doi:10.3390/ijms26125806)
Supplement: Supplementary file 1 [file ijms-26-05806-s001.zip]

Archive with 1 entries (1 files):
- ijms-3694049-supplementary.pdf
